# Supplementary material for: Complete Mitochondrial Genome Sequencing of Brachypelma albiceps and Comparative Codon Usage Bias Analysis Across Seven Mygalomorphae Species
Source: Biology (Basel). 2025 Dec 20;15(1):16. doi: 10.3390/biology15010016 (PMC12784840; doi:10.3390/biology15010016)
Supplement: Supplementary file 1 [file biology-15-00016-s001.zip]

Archive with 6 entries (6 files):
- Supplementary file 1–4.zip
- Supplementary_Tables_S2A-S2C_RSCU_Analysis.xlsx
- Supplementary_Tables_S3A-S3C_ENC_GC3s_Analysis.xlsx
- Supplementary_Tables_S4A-S4C_Academic_Three_Line_Format.xlsx
- Supplementary_Tables_S5A-S5C_PR2_Analysis.xlsx
- Supplementary_Table_S1_ Spider species and corresponding mitochondrial genome accession numbers used in this study.xlsx
