# Supplementary material for: Complete Mitochondrial Genome Sequencing of Brachypelma albiceps and Comparative Codon Usage Bias Analysis Across Seven Mygalomorphae Species
Source: Biology (Basel). 2025 Dec 20;15(1):16. doi: 10.3390/biology15010016 (PMC12784840; doi:10.3390/biology15010016)
Supplement: Supplementary file 1 [file biology-15-00016-s001.zip › Supplementary_Tables_S2A-S2C_RSCU_Analysis.xlsx]

## Sheet: Table S2A
Table S2A. Summary statistics of relative synonymous codon usage (RSCU) for mitochondrial protein-coding genes in tarantula species
Species	GenBank Accession	Codon Count	Mean RSCU	SD RSCU	Min RSCU	Max RSCU	Preferred Codons	Rare Codons
Atypus karschi	MT832081	60	1	0.7694	0.055	3.536	14	26
Bothriocyrtum californicum	PQ043198	60	1	0.6821	0.049	2.657	15	24
Brachypelma albiceps	NC062668	60	1	0.6293	0.12	2.577	12	20
Calisoga longitarsis	EU523754	60	1	0.5006	0.156	2.13	7	18
Cyriopagopus hainanus	MN877932	60	1	0.6878	0.065	2.779	11	20
Cyriopagopus schmidti	AY309259	60	1	0.6774	0.09	2.712	11	23
Phyxioschema suthepium	JQ407802	60	1	0.6811	0.047	2.699	10	21
RSCU values >1.6 indicate strongly preferred codons; RSCU values <0.6 indicate rarely used codons. SD = standard deviation. Species names follow current taxonomic nomenclature with GenBank accession numbers for sequence verification.

## Sheet: Table S2B
Table S2B. Amino acid-specific summary statistics of relative synonymous codon usage (RSCU) across tarantula mitochondrial genomes
Amino Acid	Total Count	Mean RSCU	SD RSCU	Min RSCU	Max RSCU	Unique Codons
Ala	28	1	0.7119	0.136	2.49	4
Arg	28	1	0.5401	0.075	2.167	4
Asn	14	1	0.4745	0.388	1.612	2
Asp	14	1	0.7468	0.158	1.842	2
Cys	14	1	0.5209	0.286	1.714	2
Gln	14	1	0.469	0.314	1.686	2
Glu	14	1	0.312	0.521	1.479	2
Gly	28	1	0.6991	0.088	2.516	4
His	14	1	0.5961	0.286	1.714	2
Ile	14	1	0.5797	0.344	1.656	2
Leu	42	1	0.9012	0.049	3.536	6
Lys	14	1	0.4753	0.494	1.506	2
Met	14	1	0.373	0.448	1.552	2
Phe	14	1	0.6767	0.269	1.731	2
Pro	28	1	0.8113	0.058	2.552	4
Ser	42	1	0.8926	0.059	3.03	6
Thr	28	0.9999	0.6198	0.175	2.308	4
Trp	14	1	0.3622	0.535	1.465	2
Tyr	14	1	0.6707	0.234	1.766	2
Val	28	1	0.5753	0.047	1.769	4
Amino acid abbreviations follow IUPAC standard nomenclature. Total count represents the number of RSCU values analyzed per amino acid across all species. Unique codons indicates the number of different codons encoding each amino acid.

## Sheet: Table S2C
Table S2C. Complete dataset of relative synonymous codon usage (RSCU) for individual codons in tarantula mitochondrial genomes
Species	GenBank Accession	Codon	Amino Acid	RSCU
Atypus karschi	MT832081	AAA	Lys	1.419
Atypus karschi	MT832081	AAC	Asn	0.388
Atypus karschi	MT832081	AAG	Lys	0.581
Atypus karschi	MT832081	AAU	Asn	1.612
Atypus karschi	MT832081	ACA	Thr	1.346
Atypus karschi	MT832081	ACC	Thr	0.692
Atypus karschi	MT832081	ACG	Thr	0.346
Atypus karschi	MT832081	ACU	Thr	1.615
Atypus karschi	MT832081	AGC	Ser	0.319
Atypus karschi	MT832081	AGU	Ser	0.638
Atypus karschi	MT832081	AUA	Met	1.552
Atypus karschi	MT832081	AUC	Ile	0.384
Atypus karschi	MT832081	AUG	Met	0.448
Atypus karschi	MT832081	AUU	Ile	1.616
Atypus karschi	MT832081	CAA	Gln	1.686
Atypus karschi	MT832081	CAC	His	0.286
Atypus karschi	MT832081	CAG	Gln	0.314
Atypus karschi	MT832081	CAU	His	1.714
Atypus karschi	MT832081	CCA	Pro	0.931
Atypus karschi	MT832081	CCC	Pro	0.31
Atypus karschi	MT832081	CCG	Pro	0.207
Atypus karschi	MT832081	CCU	Pro	2.552
Atypus karschi	MT832081	CGA	Arg	2.167
Atypus karschi	MT832081	CGC	Arg	0.25
Atypus karschi	MT832081	CGG	Arg	0.5
Atypus karschi	MT832081	CGU	Arg	1.083
Atypus karschi	MT832081	CUA	Leu	0.376
Atypus karschi	MT832081	CUC	Leu	0.133
Atypus karschi	MT832081	CUG	Leu	0.055
Atypus karschi	MT832081	CUU	Leu	0.685
Atypus karschi	MT832081	GAA	Glu	1.348
Atypus karschi	MT832081	GAC	Asp	0.158
Atypus karschi	MT832081	GAG	Glu	0.652
Atypus karschi	MT832081	GAU	Asp	1.842
Atypus karschi	MT832081	GCA	Ala	0.776
Atypus karschi	MT832081	GCC	Ala	0.286
Atypus karschi	MT832081	GCG	Ala	0.449
Atypus karschi	MT832081	GCU	Ala	2.49
Atypus karschi	MT832081	GGA	Gly	1.667
Atypus karschi	MT832081	GGC	Gly	0.146
Atypus karschi	MT832081	GGG	Gly	1.125
Atypus karschi	MT832081	GGU	Gly	1.062
Atypus karschi	MT832081	GUA	Val	1.414
Atypus karschi	MT832081	GUC	Val	0.155
Atypus karschi	MT832081	GUG	Val	0.948
Atypus karschi	MT832081	GUU	Val	1.483
Atypus karschi	MT832081	UAC	Tyr	0.388
Atypus karschi	MT832081	UAU	Tyr	1.612
Atypus karschi	MT832081	UCA	Ser	1.116
Atypus karschi	MT832081	UCC	Ser	0.578
Atypus karschi	MT832081	UCG	Ser	0.319
Atypus karschi	MT832081	UCU	Ser	3.03
Atypus karschi	MT832081	UGA	Trp	1.465
Atypus karschi	MT832081	UGC	Cys	0.417
Atypus karschi	MT832081	UGG	Trp	0.535
Atypus karschi	MT832081	UGU	Cys	1.583
Atypus karschi	MT832081	UUA	Leu	3.536
Atypus karschi	MT832081	UUC	Phe	0.34
Atypus karschi	MT832081	UUG	Leu	1.215
Atypus karschi	MT832081	UUU	Phe	1.66
Bothriocyrtum californicum	PQ043198	AAA	Lys	1.506
Bothriocyrtum californicum	PQ043198	AAC	Asn	0.508
Bothriocyrtum californicum	PQ043198	AAG	Lys	0.494
Bothriocyrtum californicum	PQ043198	AAU	Asn	1.492
Bothriocyrtum californicum	PQ043198	ACA	Thr	1.345
Bothriocyrtum californicum	PQ043198	ACC	Thr	0.473
Bothriocyrtum californicum	PQ043198	ACG	Thr	0.327
Bothriocyrtum californicum	PQ043198	ACU	Thr	1.855
Bothriocyrtum californicum	PQ043198	AGC	Ser	0.076
Bothriocyrtum californicum	PQ043198	AGU	Ser	0.38
Bothriocyrtum californicum	PQ043198	AUA	Met	1.326
Bothriocyrtum californicum	PQ043198	AUC	Ile	0.372
Bothriocyrtum californicum	PQ043198	AUG	Met	0.674
Bothriocyrtum californicum	PQ043198	AUU	Ile	1.628
Bothriocyrtum californicum	PQ043198	CAA	Gln	1.455
Bothriocyrtum californicum	PQ043198	CAC	His	0.384
Bothriocyrtum californicum	PQ043198	CAG	Gln	0.545
Bothriocyrtum californicum	PQ043198	CAU	His	1.616
Bothriocyrtum californicum	PQ043198	CCA	Pro	0.823
Bothriocyrtum californicum	PQ043198	CCC	Pro	0.397
Bothriocyrtum californicum	PQ043198	CCG	Pro	0.482
Bothriocyrtum californicum	PQ043198	CCU	Pro	2.298
Bothriocyrtum californicum	PQ043198	CGA	Arg	1.736
Bothriocyrtum californicum	PQ043198	CGC	Arg	0.302
Bothriocyrtum californicum	PQ043198	CGG	Arg	0.755
Bothriocyrtum californicum	PQ043198	CGU	Arg	1.208
Bothriocyrtum californicum	PQ043198	CUA	Leu	0.612
Bothriocyrtum californicum	PQ043198	CUC	Leu	0.294
Bothriocyrtum californicum	PQ043198	CUG	Leu	0.049
Bothriocyrtum californicum	PQ043198	CUU	Leu	0.759
Bothriocyrtum californicum	PQ043198	GAA	Glu	1.347
Bothriocyrtum californicum	PQ043198	GAC	Asp	0.246
Bothriocyrtum californicum	PQ043198	GAG	Glu	0.653
Bothriocyrtum californicum	PQ043198	GAU	Asp	1.754
Bothriocyrtum californicum	PQ043198	GCA	Ala	1.297
Bothriocyrtum californicum	PQ043198	GCC	Ala	0.432
Bothriocyrtum californicum	PQ043198	GCG	Ala	0.162
Bothriocyrtum californicum	PQ043198	GCU	Ala	2.108
Bothriocyrtum californicum	PQ043198	GGA	Gly	1.885
Bothriocyrtum californicum	PQ043198	GGC	Gly	0.088
Bothriocyrtum californicum	PQ043198	GGG	Gly	1.128
Bothriocyrtum californicum	PQ043198	GGU	Gly	0.899
Bothriocyrtum californicum	PQ043198	GUA	Val	1.541
Bothriocyrtum californicum	PQ043198	GUC	Val	0.089
Bothriocyrtum californicum	PQ043198	GUG	Val	0.764
Bothriocyrtum californicum	PQ043198	GUU	Val	1.605
Bothriocyrtum californicum	PQ043198	UAC	Tyr	0.234
Bothriocyrtum californicum	PQ043198	UAU	Tyr	1.766
Bothriocyrtum californicum	PQ043198	UCA	Ser	1.937
Bothriocyrtum californicum	PQ043198	UCC	Ser	0.987
Bothriocyrtum californicum	PQ043198	UCG	Ser	0.228
Bothriocyrtum californicum	PQ043198	UCU	Ser	2.392
Bothriocyrtum californicum	PQ043198	UGA	Trp	1.41
Bothriocyrtum californicum	PQ043198	UGC	Cys	0.545
Bothriocyrtum californicum	PQ043198	UGG	Trp	0.59
Bothriocyrtum californicum	PQ043198	UGU	Cys	1.455
Bothriocyrtum californicum	PQ043198	UUA	Leu	2.657
Bothriocyrtum californicum	PQ043198	UUC	Phe	0.296
Bothriocyrtum californicum	PQ043198	UUG	Leu	1.629
Bothriocyrtum californicum	PQ043198	UUU	Phe	1.704
Brachypelma albiceps	OK298473	AAA	Lys	1.405
Brachypelma albiceps	OK298473	AAC	Asn	0.586
Brachypelma albiceps	OK298473	AAG	Lys	0.595
Brachypelma albiceps	OK298473	AAU	Asn	1.414
Brachypelma albiceps	OK298473	ACA	Thr	1.109
Brachypelma albiceps	OK298473	ACC	Thr	0.73
Brachypelma albiceps	OK298473	ACG	Thr	0.175
Brachypelma albiceps	OK298473	ACU	Thr	1.985
Brachypelma albiceps	OK298473	AGC	Ser	0.198
Brachypelma albiceps	OK298473	AGU	Ser	0.288
Brachypelma albiceps	OK298473	AUA	Met	1.142
Brachypelma albiceps	OK298473	AUC	Ile	0.612
Brachypelma albiceps	OK298473	AUG	Met	0.858
Brachypelma albiceps	OK298473	AUU	Ile	1.388
Brachypelma albiceps	OK298473	CAA	Gln	1.39
Brachypelma albiceps	OK298473	CAC	His	0.435
Brachypelma albiceps	OK298473	CAG	Gln	0.61
Brachypelma albiceps	OK298473	CAU	His	1.565
Brachypelma albiceps	OK298473	CCA	Pro	1.254
Brachypelma albiceps	OK298473	CCC	Pro	0.299
Brachypelma albiceps	OK298473	CCG	Pro	0.209
Brachypelma albiceps	OK298473	CCU	Pro	2.239
Brachypelma albiceps	OK298473	CGA	Arg	1.63
Brachypelma albiceps	OK298473	CGC	Arg	0.444
Brachypelma albiceps	OK298473	CGG	Arg	1.185
Brachypelma albiceps	OK298473	CGU	Arg	0.741
Brachypelma albiceps	OK298473	CUA	Leu	0.753
Brachypelma albiceps	OK298473	CUC	Leu	0.251
Brachypelma albiceps	OK298473	CUG	Leu	0.138
Brachypelma albiceps	OK298473	CUU	Leu	0.941
Brachypelma albiceps	OK298473	GAA	Glu	1.184
Brachypelma albiceps	OK298473	GAC	Asp	0.278
Brachypelma albiceps	OK298473	GAG	Glu	0.816
Brachypelma albiceps	OK298473	GAU	Asp	1.722
Brachypelma albiceps	OK298473	GCA	Ala	1.125
Brachypelma albiceps	OK298473	GCC	Ala	0.5
Brachypelma albiceps	OK298473	GCG	Ala	0.219
Brachypelma albiceps	OK298473	GCU	Ala	2.156
Brachypelma albiceps	OK298473	GGA	Gly	1.751
Brachypelma albiceps	OK298473	GGC	Gly	0.12
Brachypelma albiceps	OK298473	GGG	Gly	1.185
Brachypelma albiceps	OK298473	GGU	Gly	0.944
Brachypelma albiceps	OK298473	GUA	Val	1.246
Brachypelma albiceps	OK298473	GUC	Val	0.125
Brachypelma albiceps	OK298473	GUG	Val	0.86
Brachypelma albiceps	OK298473	GUU	Val	1.769
Brachypelma albiceps	OK298473	UAC	Tyr	0.433
Brachypelma albiceps	OK298473	UAU	Tyr	1.567
Brachypelma albiceps	OK298473	UCA	Ser	1.838
Brachypelma albiceps	OK298473	UCC	Ser	0.793
Brachypelma albiceps	OK298473	UCG	Ser	0.306
Brachypelma albiceps	OK298473	UCU	Ser	2.577
Brachypelma albiceps	OK298473	UGA	Trp	1.333
Brachypelma albiceps	OK298473	UGC	Cys	0.593
Brachypelma albiceps	OK298473	UGG	Trp	0.667
Brachypelma albiceps	OK298473	UGU	Cys	1.407
Brachypelma albiceps	OK298473	UUA	Leu	2.008
Brachypelma albiceps	OK298473	UUC	Phe	0.39
Brachypelma albiceps	OK298473	UUG	Leu	1.908
Brachypelma albiceps	OK298473	UUU	Phe	1.61
Calisoga longitarsis	EU523754	AAA	Lys	1.493
Calisoga longitarsis	EU523754	AAC	Asn	0.615
Calisoga longitarsis	EU523754	AAG	Lys	0.507
Calisoga longitarsis	EU523754	AAU	Asn	1.385
Calisoga longitarsis	EU523754	ACA	Thr	1.521
Calisoga longitarsis	EU523754	ACC	Thr	0.873
Calisoga longitarsis	EU523754	ACG	Thr	0.31
Calisoga longitarsis	EU523754	ACU	Thr	1.296
Calisoga longitarsis	EU523754	AGC	Ser	0.156
Calisoga longitarsis	EU523754	AGU	Ser	0.567
Calisoga longitarsis	EU523754	AUA	Met	1.055
Calisoga longitarsis	EU523754	AUC	Ile	0.56
Calisoga longitarsis	EU523754	AUG	Met	0.945
Calisoga longitarsis	EU523754	AUU	Ile	1.44
Calisoga longitarsis	EU523754	CAA	Gln	1.511
Calisoga longitarsis	EU523754	CAC	His	0.554
Calisoga longitarsis	EU523754	CAG	Gln	0.489
Calisoga longitarsis	EU523754	CAU	His	1.446
Calisoga longitarsis	EU523754	CCA	Pro	0.855
Calisoga longitarsis	EU523754	CCC	Pro	1.076
Calisoga longitarsis	EU523754	CCG	Pro	0.276
Calisoga longitarsis	EU523754	CCU	Pro	1.793
Calisoga longitarsis	EU523754	CGA	Arg	1.309
Calisoga longitarsis	EU523754	CGC	Arg	0.436
Calisoga longitarsis	EU523754	CGG	Arg	1.018
Calisoga longitarsis	EU523754	CGU	Arg	1.236
Calisoga longitarsis	EU523754	CUA	Leu	0.688
Calisoga longitarsis	EU523754	CUC	Leu	0.403
Calisoga longitarsis	EU523754	CUG	Leu	0.249
Calisoga longitarsis	EU523754	CUU	Leu	0.996
Calisoga longitarsis	EU523754	GAA	Glu	0.988
Calisoga longitarsis	EU523754	GAC	Asp	0.353
Calisoga longitarsis	EU523754	GAG	Glu	1.012
Calisoga longitarsis	EU523754	GAU	Asp	1.647
Calisoga longitarsis	EU523754	GCA	Ala	1.27
Calisoga longitarsis	EU523754	GCC	Ala	0.757
Calisoga longitarsis	EU523754	GCG	Ala	0.541
Calisoga longitarsis	EU523754	GCU	Ala	1.432
Calisoga longitarsis	EU523754	GGA	Gly	1.036
Calisoga longitarsis	EU523754	GGC	Gly	0.178
Calisoga longitarsis	EU523754	GGG	Gly	1.619
Calisoga longitarsis	EU523754	GGU	Gly	1.166
Calisoga longitarsis	EU523754	GUA	Val	0.913
Calisoga longitarsis	EU523754	GUC	Val	0.327
Calisoga longitarsis	EU523754	GUG	Val	1.352
Calisoga longitarsis	EU523754	GUU	Val	1.408
Calisoga longitarsis	EU523754	UAC	Tyr	0.492
Calisoga longitarsis	EU523754	UAU	Tyr	1.508
Calisoga longitarsis	EU523754	UCA	Ser	1.407
Calisoga longitarsis	EU523754	UCC	Ser	1.134
Calisoga longitarsis	EU523754	UCG	Ser	0.606
Calisoga longitarsis	EU523754	UCU	Ser	2.13
Calisoga longitarsis	EU523754	UGA	Trp	0.9
Calisoga longitarsis	EU523754	UGC	Cys	0.286
Calisoga longitarsis	EU523754	UGG	Trp	1.1
Calisoga longitarsis	EU523754	UGU	Cys	1.714
Calisoga longitarsis	EU523754	UUA	Leu	1.791
Calisoga longitarsis	EU523754	UUC	Phe	0.498
Calisoga longitarsis	EU523754	UUG	Leu	1.874
Calisoga longitarsis	EU523754	UUU	Phe	1.502
Cyriopagopus hainanus	MN877932	AAA	Lys	1.453
Cyriopagopus hainanus	MN877932	AAC	Asn	0.614
Cyriopagopus hainanus	MN877932	AAG	Lys	0.547
Cyriopagopus hainanus	MN877932	AAU	Asn	1.386
Cyriopagopus hainanus	MN877932	ACA	Thr	1.57
Cyriopagopus hainanus	MN877932	ACC	Thr	0.652
Cyriopagopus hainanus	MN877932	ACG	Thr	0.207
Cyriopagopus hainanus	MN877932	ACU	Thr	1.57
Cyriopagopus hainanus	MN877932	AGC	Ser	0.065
Cyriopagopus hainanus	MN877932	AGU	Ser	0.215
Cyriopagopus hainanus	MN877932	AUA	Met	1.458
Cyriopagopus hainanus	MN877932	AUC	Ile	0.39
Cyriopagopus hainanus	MN877932	AUG	Met	0.542
Cyriopagopus hainanus	MN877932	AUU	Ile	1.61
Cyriopagopus hainanus	MN877932	CAA	Gln	1.36
Cyriopagopus hainanus	MN877932	CAC	His	0.432
Cyriopagopus hainanus	MN877932	CAG	Gln	0.64
Cyriopagopus hainanus	MN877932	CAU	His	1.568
Cyriopagopus hainanus	MN877932	CCA	Pro	1.313
Cyriopagopus hainanus	MN877932	CCC	Pro	0.299
Cyriopagopus hainanus	MN877932	CCG	Pro	0.269
Cyriopagopus hainanus	MN877932	CCU	Pro	2.119
Cyriopagopus hainanus	MN877932	CGA	Arg	1.481
Cyriopagopus hainanus	MN877932	CGC	Arg	0.296
Cyriopagopus hainanus	MN877932	CGG	Arg	0.889
Cyriopagopus hainanus	MN877932	CGU	Arg	1.333
Cyriopagopus hainanus	MN877932	CUA	Leu	0.733
Cyriopagopus hainanus	MN877932	CUC	Leu	0.24
Cyriopagopus hainanus	MN877932	CUG	Leu	0.076
Cyriopagopus hainanus	MN877932	CUU	Leu	0.682
Cyriopagopus hainanus	MN877932	GAA	Glu	1.333
Cyriopagopus hainanus	MN877932	GAC	Asp	0.364
Cyriopagopus hainanus	MN877932	GAG	Glu	0.667
Cyriopagopus hainanus	MN877932	GAU	Asp	1.636
Cyriopagopus hainanus	MN877932	GCA	Ala	1.181
Cyriopagopus hainanus	MN877932	GCC	Ala	0.564
Cyriopagopus hainanus	MN877932	GCG	Ala	0.295
Cyriopagopus hainanus	MN877932	GCU	Ala	1.96
Cyriopagopus hainanus	MN877932	GGA	Gly	2.493
Cyriopagopus hainanus	MN877932	GGC	Gly	0.242
Cyriopagopus hainanus	MN877932	GGG	Gly	0.633
Cyriopagopus hainanus	MN877932	GGU	Gly	0.633
Cyriopagopus hainanus	MN877932	GUA	Val	1.552
Cyriopagopus hainanus	MN877932	GUC	Val	0.119
Cyriopagopus hainanus	MN877932	GUG	Val	0.687
Cyriopagopus hainanus	MN877932	GUU	Val	1.642
Cyriopagopus hainanus	MN877932	UAC	Tyr	0.268
Cyriopagopus hainanus	MN877932	UAU	Tyr	1.732
Cyriopagopus hainanus	MN877932	UCA	Ser	2.129
Cyriopagopus hainanus	MN877932	UCC	Ser	0.989
Cyriopagopus hainanus	MN877932	UCG	Ser	0.151
Cyriopagopus hainanus	MN877932	UCU	Ser	2.452
Cyriopagopus hainanus	MN877932	UGA	Trp	1.32
Cyriopagopus hainanus	MN877932	UGC	Cys	0.667
Cyriopagopus hainanus	MN877932	UGG	Trp	0.68
Cyriopagopus hainanus	MN877932	UGU	Cys	1.333
Cyriopagopus hainanus	MN877932	UUA	Leu	2.779
Cyriopagopus hainanus	MN877932	UUC	Phe	0.269
Cyriopagopus hainanus	MN877932	UUG	Leu	1.491
Cyriopagopus hainanus	MN877932	UUU	Phe	1.731
Cyriopagopus schmidti	AY309259	AAA	Lys	1.475
Cyriopagopus schmidti	AY309259	AAC	Asn	0.571
Cyriopagopus schmidti	AY309259	AAG	Lys	0.525
Cyriopagopus schmidti	AY309259	AAU	Asn	1.429
Cyriopagopus schmidti	AY309259	ACA	Thr	1.468
Cyriopagopus schmidti	AY309259	ACC	Thr	0.633
Cyriopagopus schmidti	AY309259	ACG	Thr	0.23
Cyriopagopus schmidti	AY309259	ACU	Thr	1.669
Cyriopagopus schmidti	AY309259	AGC	Ser	0.103
Cyriopagopus schmidti	AY309259	AGU	Ser	0.329
Cyriopagopus schmidti	AY309259	AUA	Met	1.418
Cyriopagopus schmidti	AY309259	AUC	Ile	0.344
Cyriopagopus schmidti	AY309259	AUG	Met	0.582
Cyriopagopus schmidti	AY309259	AUU	Ile	1.656
Cyriopagopus schmidti	AY309259	CAA	Gln	1.265
Cyriopagopus schmidti	AY309259	CAC	His	0.459
Cyriopagopus schmidti	AY309259	CAG	Gln	0.735
Cyriopagopus schmidti	AY309259	CAU	His	1.541
Cyriopagopus schmidti	AY309259	CCA	Pro	1.373
Cyriopagopus schmidti	AY309259	CCC	Pro	0.269
Cyriopagopus schmidti	AY309259	CCG	Pro	0.358
Cyriopagopus schmidti	AY309259	CCU	Pro	2
Cyriopagopus schmidti	AY309259	CGA	Arg	1.434
Cyriopagopus schmidti	AY309259	CGC	Arg	0.302
Cyriopagopus schmidti	AY309259	CGG	Arg	0.755
Cyriopagopus schmidti	AY309259	CGU	Arg	1.509
Cyriopagopus schmidti	AY309259	CUA	Leu	0.793
Cyriopagopus schmidti	AY309259	CUC	Leu	0.166
Cyriopagopus schmidti	AY309259	CUG	Leu	0.09
Cyriopagopus schmidti	AY309259	CUU	Leu	0.729
Cyriopagopus schmidti	AY309259	GAA	Glu	1.479
Cyriopagopus schmidti	AY309259	GAC	Asp	0.373
Cyriopagopus schmidti	AY309259	GAG	Glu	0.521
Cyriopagopus schmidti	AY309259	GAU	Asp	1.627
Cyriopagopus schmidti	AY309259	GCA	Ala	1.415
Cyriopagopus schmidti	AY309259	GCC	Ala	0.544
Cyriopagopus schmidti	AY309259	GCG	Ala	0.136
Cyriopagopus schmidti	AY309259	GCU	Ala	1.905
Cyriopagopus schmidti	AY309259	GGA	Gly	2.516
Cyriopagopus schmidti	AY309259	GGC	Gly	0.169
Cyriopagopus schmidti	AY309259	GGG	Gly	0.545
Cyriopagopus schmidti	AY309259	GGU	Gly	0.77
Cyriopagopus schmidti	AY309259	GUA	Val	1.441
Cyriopagopus schmidti	AY309259	GUC	Val	0.138
Cyriopagopus schmidti	AY309259	GUG	Val	0.858
Cyriopagopus schmidti	AY309259	GUU	Val	1.563
Cyriopagopus schmidti	AY309259	UAC	Tyr	0.268
Cyriopagopus schmidti	AY309259	UAU	Tyr	1.732
Cyriopagopus schmidti	AY309259	UCA	Ser	1.993
Cyriopagopus schmidti	AY309259	UCC	Ser	0.822
Cyriopagopus schmidti	AY309259	UCG	Ser	0.308
Cyriopagopus schmidti	AY309259	UCU	Ser	2.445
Cyriopagopus schmidti	AY309259	UGA	Trp	1.36
Cyriopagopus schmidti	AY309259	UGC	Cys	0.783
Cyriopagopus schmidti	AY309259	UGG	Trp	0.64
Cyriopagopus schmidti	AY309259	UGU	Cys	1.217
Cyriopagopus schmidti	AY309259	UUA	Leu	2.712
Cyriopagopus schmidti	AY309259	UUC	Phe	0.281
Cyriopagopus schmidti	AY309259	UUG	Leu	1.51
Cyriopagopus schmidti	AY309259	UUU	Phe	1.719
Phyxioschema suthepium	JQ407802	AAA	Lys	1.446
Phyxioschema suthepium	JQ407802	AAC	Asn	0.559
Phyxioschema suthepium	JQ407802	AAG	Lys	0.554
Phyxioschema suthepium	JQ407802	AAU	Asn	1.441
Phyxioschema suthepium	JQ407802	ACA	Thr	0.769
Phyxioschema suthepium	JQ407802	ACC	Thr	0.615
Phyxioschema suthepium	JQ407802	ACG	Thr	0.308
Phyxioschema suthepium	JQ407802	ACU	Thr	2.308
Phyxioschema suthepium	JQ407802	AGC	Ser	0.059
Phyxioschema suthepium	JQ407802	AGU	Ser	0.391
Phyxioschema suthepium	JQ407802	AUA	Met	1.293
Phyxioschema suthepium	JQ407802	AUC	Ile	0.486
Phyxioschema suthepium	JQ407802	AUG	Met	0.707
Phyxioschema suthepium	JQ407802	AUU	Ile	1.514
Phyxioschema suthepium	JQ407802	CAA	Gln	1.373
Phyxioschema suthepium	JQ407802	CAC	His	0.464
Phyxioschema suthepium	JQ407802	CAG	Gln	0.627
Phyxioschema suthepium	JQ407802	CAU	His	1.536
Phyxioschema suthepium	JQ407802	CCA	Pro	0.934
Phyxioschema suthepium	JQ407802	CCC	Pro	0.467
Phyxioschema suthepium	JQ407802	CCG	Pro	0.058
Phyxioschema suthepium	JQ407802	CCU	Pro	2.54
Phyxioschema suthepium	JQ407802	CGA	Arg	1.736
Phyxioschema suthepium	JQ407802	CGC	Arg	0.075
Phyxioschema suthepium	JQ407802	CGG	Arg	1.208
Phyxioschema suthepium	JQ407802	CGU	Arg	0.981
Phyxioschema suthepium	JQ407802	CUA	Leu	0.542
Phyxioschema suthepium	JQ407802	CUC	Leu	0.342
Phyxioschema suthepium	JQ407802	CUG	Leu	0.059
Phyxioschema suthepium	JQ407802	CUU	Leu	1.179
Phyxioschema suthepium	JQ407802	GAA	Glu	1.13
Phyxioschema suthepium	JQ407802	GAC	Asp	0.219
Phyxioschema suthepium	JQ407802	GAG	Glu	0.87
Phyxioschema suthepium	JQ407802	GAU	Asp	1.781
Phyxioschema suthepium	JQ407802	GCA	Ala	0.871
Phyxioschema suthepium	JQ407802	GCC	Ala	0.613
Phyxioschema suthepium	JQ407802	GCG	Ala	0.355
Phyxioschema suthepium	JQ407802	GCU	Ala	2.161
Phyxioschema suthepium	JQ407802	GGA	Gly	1.544
Phyxioschema suthepium	JQ407802	GGC	Gly	0.139
Phyxioschema suthepium	JQ407802	GGG	Gly	1.653
Phyxioschema suthepium	JQ407802	GGU	Gly	0.664
Phyxioschema suthepium	JQ407802	GUA	Val	1.377
Phyxioschema suthepium	JQ407802	GUC	Val	0.047
Phyxioschema suthepium	JQ407802	GUG	Val	1.27
Phyxioschema suthepium	JQ407802	GUU	Val	1.306
Phyxioschema suthepium	JQ407802	UAC	Tyr	0.442
Phyxioschema suthepium	JQ407802	UAU	Tyr	1.558
Phyxioschema suthepium	JQ407802	UCA	Ser	1.564
Phyxioschema suthepium	JQ407802	UCC	Ser	1.153
Phyxioschema suthepium	JQ407802	UCG	Ser	0.215
Phyxioschema suthepium	JQ407802	UCU	Ser	2.619
Phyxioschema suthepium	JQ407802	UGA	Trp	1.34
Phyxioschema suthepium	JQ407802	UGC	Cys	0.381
Phyxioschema suthepium	JQ407802	UGG	Trp	0.66
Phyxioschema suthepium	JQ407802	UGU	Cys	1.619
Phyxioschema suthepium	JQ407802	UUA	Leu	2.699
Phyxioschema suthepium	JQ407802	UUC	Phe	0.392
Phyxioschema suthepium	JQ407802	UUG	Leu	1.179
Phyxioschema suthepium	JQ407802	UUU	Phe	1.608
Complete RSCU dataset for all codons across all species. RSCU values were calculated based on codon frequency relative to synonymous codon family size. This table provides the raw data used for generating summary statistics in Tables S2A and S2B.
