# Supplementary material for: Complete Mitochondrial Genome Sequencing of Brachypelma albiceps and Comparative Codon Usage Bias Analysis Across Seven Mygalomorphae Species
Source: Biology (Basel). 2025 Dec 20;15(1):16. doi: 10.3390/biology15010016 (PMC12784840; doi:10.3390/biology15010016)
Supplement: Supplementary file 1 [file biology-15-00016-s001.zip › Supplementary_Tables_S3A-S3C_ENC_GC3s_Analysis.xlsx]

## Sheet: Table S3A
Table S3A. Summary statistics of effective number of codons (ENC) and GC content at third codon position (GC3s) for mitochondrial protein-coding genes across tarantula species
Species	GenBank Accession	Count	Mean ENC	SD ENC	Min ENC	Max ENC	Mean GC3s	SD GC3s	Min GC3s	Max GC3s
Atypus karschi	MT832081	13	44.293	8.317	33.984	61	0.22	0.036	0.17	0.306
Bothriocyrtum californicum	PQ043198	13	41.792	8.218	34.566	58.367	0.246	0.04	0.191	0.32
Brachypelma albiceps	NC062668	13	42.513	8.953	30.124	58.63	0.294	0.032	0.249	0.349
Calisoga longitarsis	EU523754	13	46.7	8.768	30.912	61	0.361	0.036	0.312	0.457
Cyriopagopus hainanus	MN877932	13	39.818	6.541	31.684	51.322	0.232	0.039	0.173	0.312
Cyriopagopus schmidti	AY309259	13	37.796	5.766	26.56	48.295	0.227	0.033	0.191	0.301
Phyxioschema suthepium	JQ407802	13	41.789	9.854	29.393	56.865	0.275	0.031	0.221	0.338
Note: ENC, effective number of codons; GC3s, GC content at the third codon position; SD, standard deviation; Count, number of protein-coding genes analyzed per species. Values represent mean ± SD calculated from all 13 mitochondrial protein-coding genes per species. Lower ENC values indicate stronger codon usage bias. Species names follow current taxonomic nomenclature with GenBank accession numb…

## Sheet: Table S3B
Table S3B. Gene-specific summary statistics of effective number of codons (ENC) and GC content at third codon position (GC3s) for mitochondrial protein-coding genes across tarantula species
Gene	Count	Mean ENC	SD ENC	Min ENC	Max ENC	Mean GC3s	SD GC3s	Min GC3s	Max GC3s
ATP6	7	39.941	4.531	31.314	44.67	0.244	0.054	0.173	0.326
ATP8	7	45.028	10.089	34.662	61	0.285	0.06	0.18	0.34
COX1	7	34.564	4.257	30.124	42.343	0.242	0.063	0.184	0.361
COX2	7	36.519	5.016	26.56	41.684	0.27	0.065	0.191	0.366
COX3	7	42.931	6.036	34.455	49.529	0.261	0.055	0.206	0.364
CYTB	7	37.848	6.296	32.88	48.582	0.231	0.045	0.17	0.312
ND1	7	44.94	9.616	30.912	57.211	0.252	0.047	0.209	0.337
ND2	7	38.432	5.117	35.182	49.549	0.29	0.052	0.228	0.368
ND3	7	50.156	8.545	38.45	60.488	0.289	0.051	0.222	0.358
ND4	7	45.332	7.879	33.984	55.883	0.263	0.044	0.224	0.347
ND4L	7	49.75	8.341	38.007	61	0.273	0.097	0.184	0.457
ND5	7	43.01	5.457	37.146	50.45	0.272	0.05	0.226	0.363
ND6	7	38.852	10.624	29.393	58.63	0.273	0.067	0.201	0.4
Note: Gene abbreviations follow standard mitochondrial nomenclature: ATP6/8, ATP synthase F0 subunits 6/8; COX1-3, cytochrome c oxidase subunits I-III; CYTB, cytochrome b; ND1-6, NADH dehydrogenase subunits 1-6; ND4L, NADH dehydrogenase subunit 4L. Count represents total number of sequences analyzed per gene across all species. SD values indicate variation in codon usage patterns within each gene.

## Sheet: Table S3C
Table S3C. Complete dataset of ENC and GC3s values for all mitochondrial protein-coding genes in tarantula species
Species	GenBank Accession	Gene	ENC	GC3s
Atypus karschi	MT832081	ATP6	42.0518	0.217391
Atypus karschi	MT832081	ATP8	61	0.18
Atypus karschi	MT832081	COX1	37.5726	0.184
Atypus karschi	MT832081	COX2	36.8383	0.204651
Atypus karschi	MT832081	COX3	37.7206	0.213439
Atypus karschi	MT832081	CYTB	44.3943	0.17033
Atypus karschi	MT832081	ND1	57.2108	0.213559
Atypus karschi	MT832081	ND2	49.5493	0.306338
Atypus karschi	MT832081	ND3	45.2195	0.242718
Atypus karschi	MT832081	ND4	33.9836	0.22381
Atypus karschi	MT832081	ND4L	51.4382	0.216867
Atypus karschi	MT832081	ND5	40.3502	0.225746
Atypus karschi	MT832081	ND6	38.4813	0.261194
Bothriocyrtum californicum	PQ043198	ATP6	39.509	0.24186
Bothriocyrtum californicum	PQ043198	ATP8	56.7205	0.32
Bothriocyrtum californicum	PQ043198	COX1	35.4776	0.2249
Bothriocyrtum californicum	PQ043198	COX2	37.4445	0.308057
Bothriocyrtum californicum	PQ043198	COX3	39.4798	0.206349
Bothriocyrtum californicum	PQ043198	CYTB	34.5659	0.190736
Bothriocyrtum californicum	PQ043198	ND1	50.9387	0.208904
Bothriocyrtum californicum	PQ043198	ND2	36.8654	0.280822
Bothriocyrtum californicum	PQ043198	ND3	58.3665	0.222222
Bothriocyrtum californicum	PQ043198	ND4	43.6238	0.24356
Bothriocyrtum californicum	PQ043198	ND4L	38.0065	0.275
Bothriocyrtum californicum	PQ043198	ND5	37.1456	0.249064
Bothriocyrtum californicum	PQ043198	ND6	35.1579	0.220588
Brachypelma albiceps	NC062668	ATP6	44.6699	0.270142
Brachypelma albiceps	NC062668	ATP8	38.2843	0.34
Brachypelma albiceps	NC062668	COX1	30.1238	0.276342
Brachypelma albiceps	NC062668	COX2	35.2025	0.295775
Brachypelma albiceps	NC062668	COX3	34.4546	0.266667
Brachypelma albiceps	NC062668	CYTB	32.9505	0.248634
Brachypelma albiceps	NC062668	ND1	42.6891	0.27551
Brachypelma albiceps	NC062668	ND2	35.8451	0.28169
Brachypelma albiceps	NC062668	ND3	49.052	0.348624
Brachypelma albiceps	NC062668	ND4	50.3414	0.267943
Brachypelma albiceps	NC062668	ND4L	55.172	0.339286
Brachypelma albiceps	NC062668	ND5	45.2542	0.300935
Brachypelma albiceps	NC062668	ND6	58.6298	0.311111
Calisoga longitarsis	EU523754	ATP6	40.598	0.325688
Calisoga longitarsis	EU523754	ATP8	39.9474	0.333333
Calisoga longitarsis	EU523754	COX1	42.3435	0.360887
Calisoga longitarsis	EU523754	COX2	41.6836	0.365741
Calisoga longitarsis	EU523754	COX3	48.8332	0.363636
Calisoga longitarsis	EU523754	CYTB	48.5818	0.312155
Calisoga longitarsis	EU523754	ND1	30.9123	0.336735
Calisoga longitarsis	EU523754	ND2	39.6719	0.368421
Calisoga longitarsis	EU523754	ND3	60.4877	0.357798
Calisoga longitarsis	EU523754	ND4	55.883	0.346793
Calisoga longitarsis	EU523754	ND4L	61	0.45679
Calisoga longitarsis	EU523754	ND5	49.7572	0.363128
Calisoga longitarsis	EU523754	ND6	47.4014	0.4
Cyriopagopus hainanus	MN877932	ATP6	37.5558	0.173077
Cyriopagopus hainanus	MN877932	ATP8	45.8436	0.3125
Cyriopagopus hainanus	MN877932	COX1	32.0379	0.190381
Cyriopagopus hainanus	MN877932	COX2	36.6456	0.221698
Cyriopagopus hainanus	MN877932	COX3	49.5292	0.27451
Cyriopagopus hainanus	MN877932	CYTB	33.3554	0.233983
Cyriopagopus hainanus	MN877932	ND1	45.4132	0.244068
Cyriopagopus hainanus	MN877932	ND2	35.1816	0.228374
Cyriopagopus hainanus	MN877932	ND3	42.6485	0.27027
Cyriopagopus hainanus	MN877932	ND4	37.5693	0.235577
Cyriopagopus hainanus	MN877932	ND4L	51.3217	0.183908
Cyriopagopus hainanus	MN877932	ND5	38.853	0.240672
Cyriopagopus hainanus	MN877932	ND6	31.6842	0.201493
Cyriopagopus schmidti	AY309259	ATP6	43.8916	0.192308
Cyriopagopus schmidti	AY309259	ATP8	38.7397	0.229167
Cyriopagopus schmidti	AY309259	COX1	32.9103	0.199601
Cyriopagopus schmidti	AY309259	COX2	26.5605	0.190698
Cyriopagopus schmidti	AY309259	COX3	48.295	0.280156
Cyriopagopus schmidti	AY309259	CYTB	38.2105	0.225895
Cyriopagopus schmidti	AY309259	ND1	34.6747	0.210169
Cyriopagopus schmidti	AY309259	ND2	35.9197	0.229167
Cyriopagopus schmidti	AY309259	ND3	38.4503	0.300971
Cyriopagopus schmidti	AY309259	ND4	44.0685	0.230216
Cyriopagopus schmidti	AY309259	ND4L	39.1467	0.193182
Cyriopagopus schmidti	AY309259	ND5	39.2624	0.22905
Cyriopagopus schmidti	AY309259	ND6	31.2131	0.238806
Phyxioschema suthepium	JQ407802	ATP6	31.3139	0.287736
Phyxioschema suthepium	JQ407802	ATP8	34.6619	0.276596
Phyxioschema suthepium	JQ407802	COX1	31.4801	0.257028
Phyxioschema suthepium	JQ407802	COX2	41.2549	0.304762
Phyxioschema suthepium	JQ407802	COX3	42.2036	0.221344
Phyxioschema suthepium	JQ407802	CYTB	32.8796	0.232877
Phyxioschema suthepium	JQ407802	ND1	52.7412	0.271777
Phyxioschema suthepium	JQ407802	ND2	35.9887	0.337884
Phyxioschema suthepium	JQ407802	ND3	56.8654	0.281818
Phyxioschema suthepium	JQ407802	ND4	51.8542	0.295238
Phyxioschema suthepium	JQ407802	ND4L	52.1677	0.243902
Phyxioschema suthepium	JQ407802	ND5	50.4499	0.293785
Phyxioschema suthepium	JQ407802	ND6	29.3935	0.276119
Note: This table provides the raw data used for generating summary statistics in Tables S3A and S3B. ENC values calculated using Wright (1990) method. GC3s represents GC content at synonymous third codon positions. Species names follow current taxonomic nomenclature with GenBank accession numbers for sequence verification and data reproducibility.
