# Supplementary material for: Complete Mitochondrial Genome Sequencing of Brachypelma albiceps and Comparative Codon Usage Bias Analysis Across Seven Mygalomorphae Species
Source: Biology (Basel). 2025 Dec 20;15(1):16. doi: 10.3390/biology15010016 (PMC12784840; doi:10.3390/biology15010016)
Supplement: Supplementary file 1 [file biology-15-00016-s001.zip › Supplementary_Tables_S4A-S4C_Academic_Three_Line_Format.xlsx]

## Sheet: Table_S4A_Species_Summary
Table S4A. Summary statistics of GC content at different codon positions and effective number of codons (ENC) for mitochondrial protein-coding genes in tarantula species
Species	GenBank Accession	Count	Mean GC1	SD GC1	Mean GC2	SD GC2	Mean GC3	SD GC3	Mean GC12	SD GC12	Mean ENC	SD ENC
Atypus karschi	MT832081	13	0.2948	0.0721	0.2933	0.0481	0.2131	0.0357	0.294	0.0479	44.293	8.317
Bothriocyrtum californicum	PQ043198	13	0.3715	0.0813	0.3275	0.0606	0.2432	0.0397	0.3495	0.0426	41.792	8.218
Brachypelma albiceps	NC062668	13	0.375	0.0509	0.3274	0.0439	0.2914	0.0287	0.3512	0.0328	42.513	8.953
Calisoga longitarsis	EU523754	13	0.402	0.0569	0.3415	0.0417	0.3579	0.0324	0.3717	0.0295	46.7	8.768
Cyriopagopus hainanus	MN877932	13	0.341	0.0574	0.3223	0.0528	0.2286	0.0394	0.3316	0.0455	39.818	6.541
Cyriopagopus schmidti	AY309259	13	0.3378	0.0644	0.3272	0.0422	0.224	0.0337	0.3325	0.0445	37.796	5.766
Phyxioschema suthepium	JQ407802	13	0.3832	0.061	0.3304	0.0417	0.2714	0.0336	0.3568	0.0364	41.789	9.854
Note: GC1, GC2, GC3 represent GC content at the first, second, and third codon positions, respectively. GC12 represents the average GC content at the first and second codon positions. ENC represents the effective number of codons. SD = standard deviation. Count indicates the number of protein-coding genes analyzed per species. Species names follow current taxonomic nomenclature with GenBank acces…

## Sheet: Table_S4B_Regression
Table S4B. Linear regression analysis of GC12 against GC3 for mitochondrial protein-coding genes in tarantula species
Atypus karschi	MT832081	13	-0.8354	0.472	0.3873	0.3316	0.0231
Bothriocyrtum californicum	PQ043198	13	0.3386	0.2672	0.0995	0.0177	0.2937
Brachypelma albiceps	NC062668	13	-0.5519	0.512	0.2336	0.164	0.0943
Calisoga longitarsis	EU523754	13	-0.0688	0.3964	0.0057	-0.0847	0.8064
Cyriopagopus hainanus	MN877932	13	-0.323	0.4055	0.0784	-0.0054	0.3542
Cyriopagopus schmidti	AY309259	13	-0.3398	0.4086	0.0663	-0.0186	0.3956
Phyxioschema suthepium	JQ407802	13	0.0063	0.3551	0	-0.0909	0.985
Note: Linear regression equation: GC12 = Slope × GC3 + Intercept. Under neutrality assumption, the slope should approximate 1.0 and intercept should approximate 0.0. R² indicates the proportion of variance in GC12 explained by GC3. Adjusted R² accounts for the number of predictors. P-values < 0.05 indicate statistically significant relationships. Deviations from neutrality suggest evolutionary fo…

## Sheet: Table_S4C_Gene_Data
Table S4C. GC content at different codon positions and effective number of codons (ENC) for individual mitochondrial protein-coding genes in tarantula species
Species	GenBank Accession	Gene	GC1	GC2	GC3	GC12	ENC
Atypus karschi	MT832081	ATP6	0.2864	0.3045	0.2091	0.2955	42.052
Atypus karschi	MT832081	ATP8	0.2692	0.3654	0.1731	0.3173	61
Atypus karschi	MT832081	COX1	0.3914	0.3601	0.18	0.3757	37.573
Atypus karschi	MT832081	COX2	0.4292	0.2785	0.2009	0.3539	36.838
Atypus karschi	MT832081	COX3	0.3726	0.3004	0.2053	0.3365	37.721
Atypus karschi	MT832081	CYTB	0.3333	0.291	0.164	0.3122	44.394
Atypus karschi	MT832081	ND1	0.2712	0.3203	0.2059	0.2958	57.211
Atypus karschi	MT832081	ND2	0.264	0.2409	0.297	0.2525	49.549
Atypus karschi	MT832081	ND3	0.3271	0.2336	0.243	0.2804	45.22
Atypus karschi	MT832081	ND4	0.2313	0.3084	0.2196	0.2699	33.984
Atypus karschi	MT832081	ND4L	0.1978	0.2857	0.1978	0.2418	51.438
Atypus karschi	MT832081	ND5	0.2609	0.3266	0.2208	0.2938	40.35
Atypus karschi	MT832081	ND6	0.1972	0.1972	0.2535	0.1972	38.481
Bothriocyrtum californicum	PQ043198	ATP6	0.4054	0.3378	0.2342	0.3716	39.509
Bothriocyrtum californicum	PQ043198	ATP8	0.4902	0.1961	0.3137	0.3431	56.721
Bothriocyrtum californicum	PQ043198	COX1	0.4277	0.3926	0.2266	0.4102	35.478
Bothriocyrtum californicum	PQ043198	COX2	0.4933	0.3318	0.3094	0.4126	37.445
Bothriocyrtum californicum	PQ043198	COX3	0.4389	0.3435	0.2061	0.3912	39.48
Bothriocyrtum californicum	PQ043198	CYTB	0.3526	0.3237	0.1895	0.3382	34.566
Bothriocyrtum californicum	PQ043198	ND1	0.3102	0.3432	0.2013	0.3267	50.939
Bothriocyrtum californicum	PQ043198	ND2	0.4175	0.3107	0.288	0.3641	36.865
Bothriocyrtum californicum	PQ043198	ND3	0.3661	0.2589	0.2411	0.3125	58.367
Bothriocyrtum californicum	PQ043198	ND4	0.3179	0.3271	0.2413	0.3225	43.624
Bothriocyrtum californicum	PQ043198	ND4L	0.2907	0.4302	0.2558	0.3605	38.007
Bothriocyrtum californicum	PQ043198	ND5	0.2797	0.3876	0.2431	0.3336	37.146
Bothriocyrtum californicum	PQ043198	ND6	0.2394	0.2746	0.2113	0.257	35.158
Brachypelma albiceps	NC062668	ATP6	0.3946	0.3229	0.2735	0.3587	44.67
Brachypelma albiceps	NC062668	ATP8	0.4118	0.2549	0.3333	0.3333	38.284
Brachypelma albiceps	NC062668	COX1	0.4141	0.3809	0.2734	0.3975	30.124
Brachypelma albiceps	NC062668	COX2	0.4664	0.3408	0.3004	0.4036	35.202
Brachypelma albiceps	NC062668	COX3	0.4176	0.3678	0.2644	0.3927	34.455
Brachypelma albiceps	NC062668	CYTB	0.4206	0.3413	0.254	0.381	32.95
Brachypelma albiceps	NC062668	ND1	0.3322	0.3455	0.2724	0.3389	42.689
Brachypelma albiceps	NC062668	ND2	0.352	0.3158	0.2895	0.3339	35.845
Brachypelma albiceps	NC062668	ND3	0.3894	0.2478	0.3451	0.3186	49.052
Brachypelma albiceps	NC062668	ND4	0.3286	0.3357	0.2653	0.3322	50.341
Brachypelma albiceps	NC062668	ND4L	0.3017	0.3534	0.3276	0.3276	55.172
Brachypelma albiceps	NC062668	ND5	0.3168	0.3773	0.2949	0.3471	45.254
Brachypelma albiceps	NC062668	ND6	0.3287	0.2727	0.2937	0.3007	58.63
Calisoga longitarsis	EU523754	ATP6	0.4054	0.3153	0.3243	0.3604	40.598
Calisoga longitarsis	EU523754	ATP8	0.46	0.3	0.36	0.38	39.947
Calisoga longitarsis	EU523754	COX1	0.4395	0.3984	0.3613	0.4189	42.343
Calisoga longitarsis	EU523754	COX2	0.509	0.3243	0.3604	0.4167	41.684
Calisoga longitarsis	EU523754	COX3	0.4559	0.3602	0.3563	0.408	48.833
Calisoga longitarsis	EU523754	CYTB	0.4312	0.3307	0.3122	0.381	48.582
Calisoga longitarsis	EU523754	ND1	0.3541	0.3311	0.3246	0.3426	30.912
Calisoga longitarsis	EU523754	ND2	0.3987	0.3344	0.3666	0.3666	39.672
Calisoga longitarsis	EU523754	ND3	0.375	0.2679	0.3571	0.3214	60.488
Calisoga longitarsis	EU523754	ND4	0.3636	0.3543	0.3427	0.359	55.883
Calisoga longitarsis	EU523754	ND4L	0.2907	0.4186	0.4419	0.3547	61
Calisoga longitarsis	EU523754	ND5	0.3693	0.3876	0.3583	0.3784	49.757
Calisoga longitarsis	EU523754	ND6	0.3732	0.3169	0.3873	0.3451	47.401
Cyriopagopus hainanus	MN877932	ATP6	0.3229	0.3498	0.1794	0.3363	37.556
Cyriopagopus hainanus	MN877932	ATP8	0.2941	0.2353	0.3137	0.2647	45.844
Cyriopagopus hainanus	MN877932	COX1	0.4353	0.3804	0.1902	0.4078	32.038
Cyriopagopus hainanus	MN877932	COX2	0.417	0.3363	0.2242	0.3767	36.646
Cyriopagopus hainanus	MN877932	COX3	0.433	0.3563	0.2682	0.3946	49.529
Cyriopagopus hainanus	MN877932	CYTB	0.3624	0.3413	0.2328	0.3519	33.355
Cyriopagopus hainanus	MN877932	ND1	0.3355	0.3487	0.2368	0.3421	45.413
Cyriopagopus hainanus	MN877932	ND2	0.3127	0.2834	0.2215	0.298	35.182
Cyriopagopus hainanus	MN877932	ND3	0.3565	0.2174	0.2696	0.287	42.648
Cyriopagopus hainanus	MN877932	ND4	0.3146	0.3357	0.23	0.3251	37.569
Cyriopagopus hainanus	MN877932	ND4L	0.2935	0.3804	0.1739	0.337	51.322
Cyriopagopus hainanus	MN877932	ND5	0.304	0.3516	0.2363	0.3278	38.853
Cyriopagopus hainanus	MN877932	ND6	0.2517	0.2727	0.1958	0.2622	31.684
Cyriopagopus schmidti	AY309259	ATP6	0.3318	0.3453	0.1883	0.3386	43.892
Cyriopagopus schmidti	AY309259	ATP8	0.2549	0.2745	0.2353	0.2647	38.74
Cyriopagopus schmidti	AY309259	COX1	0.4316	0.377	0.1992	0.4043	32.91
Cyriopagopus schmidti	AY309259	COX2	0.4305	0.3274	0.1883	0.3789	26.56
Cyriopagopus schmidti	AY309259	COX3	0.433	0.3563	0.2759	0.3946	48.295
Cyriopagopus schmidti	AY309259	CYTB	0.3624	0.3386	0.2249	0.3505	38.211
Cyriopagopus schmidti	AY309259	ND1	0.3322	0.3487	0.2039	0.3405	34.675
Cyriopagopus schmidti	AY309259	ND2	0.3094	0.2932	0.2313	0.3013	35.92
Cyriopagopus schmidti	AY309259	ND3	0.3645	0.243	0.2991	0.3037	38.45
Cyriopagopus schmidti	AY309259	ND4	0.3075	0.331	0.2254	0.3192	44.068
Cyriopagopus schmidti	AY309259	ND4L	0.3043	0.3804	0.1848	0.3424	39.147
Cyriopagopus schmidti	AY309259	ND5	0.2912	0.359	0.2253	0.3251	39.262
Cyriopagopus schmidti	AY309259	ND6	0.2378	0.2797	0.2308	0.2587	31.213
Phyxioschema suthepium	JQ407802	ATP6	0.3857	0.3408	0.287	0.3632	31.314
Phyxioschema suthepium	JQ407802	ATP8	0.3846	0.3077	0.2692	0.3462	34.662
Phyxioschema suthepium	JQ407802	COX1	0.4258	0.3926	0.2598	0.4092	31.48
Phyxioschema suthepium	JQ407802	COX2	0.509	0.3288	0.3063	0.4189	41.255
Phyxioschema suthepium	JQ407802	COX3	0.4521	0.3487	0.2146	0.4004	42.204
Phyxioschema suthepium	JQ407802	CYTB	0.3984	0.3325	0.2348	0.3654	32.88
Phyxioschema suthepium	JQ407802	ND1	0.3212	0.3543	0.2583	0.3377	52.741
Phyxioschema suthepium	JQ407802	ND2	0.4304	0.3074	0.3366	0.3689	35.989
Phyxioschema suthepium	JQ407802	ND3	0.3451	0.2566	0.2832	0.3009	56.865
Phyxioschema suthepium	JQ407802	ND4	0.3373	0.3491	0.2925	0.3432	51.854
Phyxioschema suthepium	JQ407802	ND4L	0.2809	0.3708	0.2247	0.3258	52.168
Phyxioschema suthepium	JQ407802	ND5	0.3419	0.3583	0.2852	0.3501	50.45
Phyxioschema suthepium	JQ407802	ND6	0.3688	0.2482	0.2766	0.3085	29.393
Note: GC1, GC2, GC3 represent GC content at the first, second, and third codon positions, respectively. GC12 represents the average GC content at the first and second codon positions. ENC represents the effective number of codons. Gene abbreviations: ATP6/8 = ATP synthase F0 subunits 6/8; COX1-3 = cytochrome c oxidase subunits 1-3; CYTB = cytochrome b; ND1-6 = NADH dehydrogenase subunits 1-6; ND4…
