# Supplementary material for: Complete Mitochondrial Genome Sequencing of Brachypelma albiceps and Comparative Codon Usage Bias Analysis Across Seven Mygalomorphae Species
Source: Biology (Basel). 2025 Dec 20;15(1):16. doi: 10.3390/biology15010016 (PMC12784840; doi:10.3390/biology15010016)
Supplement: Supplementary file 1 [file biology-15-00016-s001.zip › Supplementary_Tables_S5A-S5C_PR2_Analysis.xlsx]

## Sheet: Table S5A
Table S5A. Summary statistics of purine-pyrimidine ratio 2 (PR2) bias and effective number of codons (ENC) for mitochondrial protein-coding genes in tarantula species
Species	GenBank Accession	Count	Mean G3 ratio	SD G3 ratio	Min G3 ratio	Max G3 ratio	Mean A3 ratio	SD A3 ratio	Min A3 ratio	Max A3 ratio	Mean ENC	SD ENC	Min ENC	Max ENC
Atypus karschi	MT832081	12	0.6468	0.343	0.1111	1	0.4607	0.0527	0.358	0.5479	44.285	8.687	33.984	61
Bothriocyrtum californicum	PQ043198	13	0.6784	0.4387	0.0451	1	0.4602	0.0865	0.3176	0.5982	41.792	8.218	34.566	58.367
Brachypelma albiceps	NC062668	12	0.6363	0.3709	0.1098	0.9836	0.4294	0.1027	0.2876	0.6182	43.31	8.857	30.124	58.63
Calisoga longitarsis	EU523754	13	0.6509	0.3336	0.1429	1	0.3917	0.1236	0.264	0.5783	46.7	8.768	30.912	61
Cyriopagopus hainanus	MN877932	13	0.6433	0.3796	0.062	1	0.4759	0.0792	0.3621	0.5921	39.818	6.541	31.684	51.322
Cyriopagopus schmidti	AY309259	13	0.6569	0.3815	0.0625	1	0.4682	0.0918	0.32	0.5897	37.796	5.766	26.56	48.295
Phyxioschema suthepium	JQ407802	12	0.6624	0.4592	0	1	0.4784	0.0693	0.3562	0.6053	42.531	9.905	29.393	56.865
Note: G₃ ratio represents G/(G+C) at the third codon position; A₃ ratio represents A/(A+T) at the third codon position. Under neutrality, both ratios should approximate 0.5. ENC represents the effective number of codons. SD = standard deviation. Count indicates the number of protein-coding genes analyzed per species. Species names follow current taxonomic nomenclature with GenBank accession numbe…

## Sheet: Table S5B
Table S5B. Gene-specific summary statistics of purine-pyrimidine ratio 2 (PR2) bias and effective number of codons (ENC) for mitochondrial protein-coding genes across tarantula species
Gene	Count	Mean G3 ratio	SD G3 ratio	Min G3 ratio	Max G3 ratio	Mean A3 ratio	SD A3 ratio	Min A3 ratio	Max A3 ratio	Mean ENC	SD ENC	Min ENC	Max ENC
ATP6	7	0.9119	0.0757	0.7857	1	0.3946	0.0585	0.2667	0.4368	39.941	4.531	31.314	44.67
ATP8	7	0.9575	0.0881	0.7647	1	0.4869	0.1037	0.3438	0.6053	45.028	10.089	34.662	61
COX1	7	0.8857	0.0641	0.7935	0.9655	0.3571	0.0558	0.28	0.42	34.564	4.257	30.124	42.343
COX2	7	0.9091	0.0783	0.7875	0.9853	0.3936	0.0586	0.3028	0.4481	36.519	5.016	26.56	41.684
COX3	7	0.8983	0.07	0.8	1	0.4066	0.0449	0.3333	0.4737	42.931	6.036	34.455	49.529
CYTB	4	0.8635	0.0764	0.7542	0.9306	0.3753	0.0374	0.3413	0.4286	38.678	6.917	33.355	48.582
ND1	7	0.1271	0.0876	0.0492	0.3016	0.521	0.0509	0.428	0.568	44.94	9.616	30.912	57.211
ND2	7	0.9081	0.0522	0.8556	0.9888	0.4429	0.0936	0.264	0.5305	38.432	5.117	35.182	49.549
ND3	7	0.8833	0.0726	0.775	0.9688	0.3561	0.0519	0.2917	0.4444	50.156	8.545	38.45	60.488
ND4	7	0.1149	0.0724	0.0481	0.2313	0.5122	0.052	0.4433	0.5709	45.332	7.879	33.984	55.883
ND4L	7	0.1302	0.0865	0	0.2353	0.5431	0.058	0.4231	0.5921	49.75	8.341	38.007	61
ND5	7	0.0965	0.0463	0.0449	0.157	0.5498	0.0494	0.4859	0.6182	43.01	5.457	37.146	50.45
ND6	7	0.9025	0.0696	0.7857	0.9697	0.5034	0.0628	0.4023	0.5982	38.852	10.624	29.393	58.63
Note: Gene abbreviations follow standard mitochondrial nomenclature: ATP6/8, ATP synthase F0 subunits 6/8; COX1-3, cytochrome c oxidase subunits I-III; CYTB, cytochrome b; ND1-6, NADH dehydrogenase subunits 1-6; ND4L, NADH dehydrogenase subunit 4L. Count represents total number of sequences analyzed per gene across all species.

## Sheet: Table S5C
Table S5C. Complete dataset of purine-pyrimidine ratio 2 (PR2) bias and effective number of codons (ENC) for individual mitochondrial protein-coding genes in tarantula species
Atypus karschi	MT832081	ATP6	0.891304	0.436782	42.0518
Atypus karschi	MT832081	ATP8	1	0.488372	61
Atypus karschi	MT832081	COX1	0.793478	0.420048	37.5726
Atypus karschi	MT832081	COX2	0.863636	0.417143	36.8383
Atypus karschi	MT832081	COX3	0.888889	0.473684	37.7206
Atypus karschi	MT832081	ND1	0.301587	0.427984	57.2108
Atypus karschi	MT832081	ND2	0.855556	0.530516	49.5493
Atypus karschi	MT832081	ND3	0.846154	0.358025	45.2195
Atypus karschi	MT832081	ND4	0.191489	0.45509	33.9836
Atypus karschi	MT832081	ND4L	0.111111	0.547945	51.4382
Atypus karschi	MT832081	ND5	0.157025	0.491803	40.3502
Atypus karschi	MT832081	ND6	0.861111	0.481132	38.4813
Bothriocyrtum californicum	PQ043198	ATP6	0.942308	0.4	39.509
Bothriocyrtum californicum	PQ043198	ATP8	0.9375	0.514286	56.7205
Bothriocyrtum californicum	PQ043198	COX1	0.965517	0.353535	35.4776
Bothriocyrtum californicum	PQ043198	COX2	0.971014	0.396104	37.4445
Bothriocyrtum californicum	PQ043198	COX3	1	0.403846	39.4798
Bothriocyrtum californicum	PQ043198	CYTB	0.930556	0.428571	34.5659
Bothriocyrtum californicum	PQ043198	ND1	0.0491803	0.533058	50.9387
Bothriocyrtum californicum	PQ043198	ND2	0.988764	0.45	36.8654
Bothriocyrtum californicum	PQ043198	ND3	0.962963	0.317647	58.3665
Bothriocyrtum californicum	PQ043198	ND4	0.0480769	0.48318	43.6238
Bothriocyrtum californicum	PQ043198	ND4L	0.0454545	0.578125	38.0065
Bothriocyrtum californicum	PQ043198	ND5	0.0451128	0.52657	37.1456
Bothriocyrtum californicum	PQ043198	ND6	0.933333	0.598214	35.1579
Brachypelma albiceps	NC062668	ATP6	0.983607	0.395062	44.6699
Brachypelma albiceps	NC062668	ATP8	0.764706	0.352941	38.2843
Brachypelma albiceps	NC062668	COX1	0.921429	0.287634	30.1238
Brachypelma albiceps	NC062668	COX2	0.940299	0.320513	35.2025
Brachypelma albiceps	NC062668	COX3	0.927536	0.380208	34.4546
Brachypelma albiceps	NC062668	ND1	0.109756	0.543379	42.6891
Brachypelma albiceps	NC062668	ND2	0.920455	0.375	35.8451
Brachypelma albiceps	NC062668	ND3	0.820513	0.391892	49.052
Brachypelma albiceps	NC062668	ND4	0.132743	0.520767	50.3414
Brachypelma albiceps	NC062668	ND4L	0.210526	0.423077	55.172
Brachypelma albiceps	NC062668	ND5	0.118012	0.618182	45.2542
Brachypelma albiceps	NC062668	ND6	0.785714	0.544554	58.6298
Calisoga longitarsis	EU523754	ATP6	0.930556	0.266667	40.598
Calisoga longitarsis	EU523754	ATP8	1	0.34375	39.9474
Calisoga longitarsis	EU523754	COX1	0.875676	0.28	42.3435
Calisoga longitarsis	EU523754	COX2	0.7875	0.302817	41.6836
Calisoga longitarsis	EU523754	COX3	0.860215	0.333333	48.8332
Calisoga longitarsis	EU523754	CYTB	0.754237	0.369231	48.5818
Calisoga longitarsis	EU523754	ND1	0.161616	0.567961	30.9123
Calisoga longitarsis	EU523754	ND2	0.903509	0.263959	39.6719
Calisoga longitarsis	EU523754	ND3	0.775	0.291667	60.4877
Calisoga longitarsis	EU523754	ND4	0.231293	0.570922	55.883
Calisoga longitarsis	EU523754	ND4L	0.184211	0.520833	61
Calisoga longitarsis	EU523754	ND5	0.142857	0.578348	49.7572
Calisoga longitarsis	EU523754	ND6	0.854545	0.402299	47.4014
Cyriopagopus hainanus	MN877932	ATP6	0.85	0.415301	37.5558
Cyriopagopus hainanus	MN877932	ATP8	1	0.514286	45.8436
Cyriopagopus hainanus	MN877932	COX1	0.85567	0.394673	32.0379
Cyriopagopus hainanus	MN877932	COX2	0.84	0.439306	36.6456
Cyriopagopus hainanus	MN877932	COX3	0.8	0.434555	49.5292
Cyriopagopus hainanus	MN877932	CYTB	0.875	0.362069	33.3554
Cyriopagopus hainanus	MN877932	ND1	0.138889	0.547414	45.4132
Cyriopagopus hainanus	MN877932	ND2	0.867647	0.481172	35.1816
Cyriopagopus hainanus	MN877932	ND3	0.903226	0.369048	42.6485
Cyriopagopus hainanus	MN877932	ND4	0.0816327	0.554878	37.5693
Cyriopagopus hainanus	MN877932	ND4L	0.125	0.592105	51.3217
Cyriopagopus hainanus	MN877932	ND5	0.0620155	0.577938	38.853
Cyriopagopus hainanus	MN877932	ND6	0.964286	0.504348	31.6842
Cyriopagopus schmidti	AY309259	ATP6	0.785714	0.414365	43.8916
Cyriopagopus schmidti	AY309259	ATP8	1	0.589744	38.7397
Cyriopagopus schmidti	AY309259	COX1	0.833333	0.407317	32.9103
Cyriopagopus schmidti	AY309259	COX2	0.97619	0.430939	26.5605
Cyriopagopus schmidti	AY309259	COX3	0.847222	0.391534	48.295
Cyriopagopus schmidti	AY309259	CYTB	0.894118	0.341297	38.2105
Cyriopagopus schmidti	AY309259	ND1	0.0645161	0.553719	34.6747
Cyriopagopus schmidti	AY309259	ND2	0.859155	0.487288	35.9197
Cyriopagopus schmidti	AY309259	ND3	0.90625	0.32	38.4503
Cyriopagopus schmidti	AY309259	ND4	0.0625	0.557576	44.0685
Cyriopagopus schmidti	AY309259	ND4L	0.235294	0.56	39.1467
Cyriopagopus schmidti	AY309259	ND5	0.105691	0.56974	39.2624
Cyriopagopus schmidti	AY309259	ND6	0.969697	0.463636	31.2131
Phyxioschema suthepium	JQ407802	ATP6	1	0.433962	31.3139
Phyxioschema suthepium	JQ407802	ATP8	1	0.605263	34.6619
Phyxioschema suthepium	JQ407802	COX1	0.954887	0.356201	31.4801
Phyxioschema suthepium	JQ407802	COX2	0.985294	0.448052	41.2549
Phyxioschema suthepium	JQ407802	COX3	0.964286	0.429268	42.2036
Phyxioschema suthepium	JQ407802	ND1	0.0641026	0.473214	52.7412
Phyxioschema suthepium	JQ407802	ND2	0.961538	0.512195	35.9887
Phyxioschema suthepium	JQ407802	ND3	0.96875	0.444444	56.8654
Phyxioschema suthepium	JQ407802	ND4	0.0564516	0.443333	51.8542
Phyxioschema suthepium	JQ407802	ND4L	0	0.57971	52.1677
Phyxioschema suthepium	JQ407802	ND5	0.0448718	0.485934	50.4499
Phyxioschema suthepium	JQ407802	ND6	0.948718	0.529412	29.3935
Note: G₃ ratio represents G/(G+C) at the third codon position; A₃ ratio represents A/(A+T) at the third codon position; ENC represents the effective number of codons. This table provides the raw data used for generating summary statistics in Tables S5A and S5B. Species and gene names follow current taxonomic and standard nomenclature.
