# Supplementary material for: Complete Mitochondrial Genome Sequencing of Brachypelma albiceps and Comparative Codon Usage Bias Analysis Across Seven Mygalomorphae Species
Source: Biology (Basel). 2025 Dec 20;15(1):16. doi: 10.3390/biology15010016 (PMC12784840; doi:10.3390/biology15010016)
Supplement: Supplementary file 1 [file biology-15-00016-s001.zip › Supplementary_Table_S1_ Spider species and corresponding mitochondrial genome accession numbers used in this study.xlsx]

## Sheet: Mitochondrial_Statistics
Supplementary Table S1
GenBank accession number	Species Name	Total length (bp)															rRNA gene num	tRNA gene num	Total gene num	Protein-coding region GC (%)	rRNA GC (%)	tRNA GC (%)	Average RSCU	Average ENC
AY309259	mitochondrion Cyriopagopus schmidti (Selenocosmia huwena)	13874															2	22	37	30.23	29.7	29.84	1	33.797
EU523754	mitochondrion Calisoga longitarsis	14070															2	22	37	36.86	33.2	32.93	1	41.404
JQ407802	mitochondrion Phyxioschema suthepium	13931															2	22	37	33.41	28.95	31.4	1	34.664
MN877932	mitochondrion Cyriopagopus hainanus	13874															2	22	37	30.4	29.93	29.44	1	34.259
NC_005924	mitochondrion Songthela hangzhouensis (spider)	14215															2	22	37	28.52	25.7	26.77	1	37.207
NC_005942	mitochondrion Habronattus oregonensis (spider)	14381															2	22	37	26.13	21.83	26.61	1	33.902
NC_008063	mitochondrion Trichonephila clavata (golden orb-web spider)	14436															2	22	37	25.07	21.19	20.08	1	31.902
NC_012574	mitochondrion Tachypleus tridentatus (Chinese horseshoe crab)	15008															2	22	37	26.5	24.71	26.51	1	34.197
NC_019623	mitochondrion Carcinoscorpius rotundicauda (Southeast Asian horseshoe crab)	15033															2	22	37	26.91	25	26.02	1	34.584
NC_020323	mitochondrion Liphistius erawan (trapdoor spider)	14197															2	22	37	33.26	29.31	30.81	1	43.081
NC_024287	mitochondrion Telamonia vlijmi	14601															2	22	37	23.26	19.45	22.48	1	28.076
NC_024878	mitochondrion Selenops bursarius	14272															2	22	37	26.18	22.16	25.17	1	32.198
NC_025223	mitochondrion Pardosa laura	14513															2	22	37	23.13	18.15	21.21	1	30.111
NC_025224	mitochondrion Oxyopes sertatus	14442															2	22	37	25.01	19.21	23.56	1	34.17
NC_025523	mitochondrion Pirata subpiraticus	14528															2	21	36	24.66	18.28	21.13	1	30.316
NC_025557	mitochondrion Oxytate striatipes	14407															2	22	37	22.3	18.33	20.3	1	28.11
NC_025634	mitochondrion Araneus ventricosus	14617															2	22	37	27.38	23.08	26.26	1	36.848
NC_025775	mitochondrion Tetragnatha maxillosa	14414															2	22	37	26.54	20	21.24	1	33.31
NC_026123	mitochondrion Wadicosa fidelis	14741															2	22	37	24.26	18.24	21.63	1	31.035
NC_028068	mitochondrion Tetragnatha nitens	14639															2	22	37	26.93	19.98	20.75	1	37.471
NC_028077	mitochondrion Cyrtarachne nagasakiensis	14402															2	22	37	25.02	19.49	22.83	1	34.079
NC_031355	mitochondrion Dolomedes angustivirgatus	14783															2	22	37	23.85	19.36	21.75	1	28.821
NC_044696	mitochondrion Cyclosa japonica	14687															2	22	37	27.4	23.87	23.57	1	35.203
NC_062668	mitochondrion Brachypelma albiceps	13856															2	22	37	33.26	30.3	30.96	1	36.266
PQ043198	mitochondrion Bothriocyrtum californicum	14081															2	22	37	31.47	27.64	28.34	1	34.923
